# Supplementary material for: Quantitative and Selective Analysis of Feline Growth Related Proteins Using Parallel Reaction Monitoring High Resolution Mass Spectrometry
Source: PLoS One. 2016 Dec 1;11(12):e0167138. doi: 10.1371/journal.pone.0167138 (PMC5132254; doi:10.1371/journal.pone.0167138)
Supplement: S2 File — The peak areas of all fragments used for quantification are shown and protein concentrations for each target protein are calculated. (XLSX) [file pone.0167138.s003.xlsx]

## Sheet: Sample A-G calculations
IGF-I
GPETLCGAELVDALQFVCGDR
Native sample
	y10 - 1180.5415+	y7 - 881.3934+	y6 - 753.3348+	y5 - 606.2664+	y4 - 507.1980+	b9 - 915.3877+			IGF-I
Replicate	Peak Area	Peak Area	Peak Area	Peak Area	Peak Area	Peak Area	Sum			A_1	A_2	A_3	A_4	A_5	A_6	B_1	B_2	B_3	C_1	C_2	C_3	D_1	D_2	D_3	E_1	E_2	E_3	F_1	F_2	F_2	G_1	G_2	G_3			NEPtune conc
A_1	556561	1.68424e+06	1.98934e+06	1.12056e+06	1.01179e+06	793695	7.15619e+06		Ratio	0.367465	0.418052	0.357464	0.313999	0.306996	0.321876	0.42504	0.448693	0.444662	1.25624	1.3361	1.27054	0.907232	0.891355	0.88955	0.650859	0.626875	0.604735	0.985113	0.898368	0.862422	12.1425	12.1147	12.1851			0.5889	fmol/µL
A_2	574690	1.76719e+06	2.06903e+06	1.11304e+06	1059111	788628	7.37169e+06		Conc. Dil. sample	0.2164	0.246191	0.210511	0.184914	0.18079	0.189553	0.250306	0.264236	0.261862	0.739797	0.786827	0.748223	0.534269	0.524919	0.523856	0.383291	0.369167	0.356128	0.580133	0.529049	0.507881	7.15074	7.13436	7.17579	fmol/µL		Dilution
A_3	644581	2.00261e+06	2468814	1.31483e+06	1.17478e+06	901130	8.50675e+06		Conc. Sample	39.1684	44.5606	38.1024	33.4694	32.7229	34.3091	45.3054	47.8266	47.397	133.903	142.416	135.428	96.7027	95.0103	94.8179	69.3756	66.8192	64.4592	105.004	95.7579	91.9264	1294.28	1291.32	1298.82	fmol/µL		181
A_4	569504	1.83121e+06	3.0981e+06	2.08737e+06	1.90424e+06	1.05258e+06	1.0543e+07		Conc. Sample	299.599	340.844	291.446	256.008	250.298	262.43	346.541	365.826	362.539	1024.23	1089.34	1035.89	739.679	726.734	725.262	530.654	511.1	493.049	803.176	732.452	703.145	9899.98	9877.31	9934.65	ng/mL		IGF 1 MW	7649
A_5	561987	1.8327e+06	3040126	1.95419e+06	1.94317e+06	966272	1.02984e+07
A_6	546285	1.78134e+06	2.9184e+06	2026327	1922778	902634	1.00978e+07
B_1	330771	1182264	1968803	1288748	1126017	617815	6.51442e+06
B_2	325731	1232896	2304563	1278349	1274003	724382	7.13992e+06
B_3	328810	1178941	2221101	1215014	1225013	654407	6.82329e+06
C_1	869397	2810792	4854879	3046683	2953612	1580116	1.61155e+07
C_2	873431	2990291	5842210	3196444	3132524	1873291	1.79082e+07
C_3	933345	3102975	4990691	3283785	3207086	1685748	1.72036e+07
D_1	841612	2916111	4891579	3022367	2939065	1724963	1.63357e+07
D_2	853574	2976432	5161876	3085679	3022673	1686617	1.67869e+07
D_3	930161	3276353	5476895	3341772	3365157	1766064	1.81564e+07
E_1	127786	573274	739192	381800	353583	213689	2.38932e+06
E_2	139108	616839	792763	426190	371153	222404	2.56846e+06
E_3	87598.6	400130	606790	335189	323023	165055	1.91779e+06
F_1	124730	615534	800160	391538	426546	194361	2.55287e+06
F_2	85759.7	605968	687598	387845	384702	174219	2.32609e+06
F_3	110219	492658	783353	385001	381785	208102	2.36112e+06
G_1	5727240	18907320	33894600	17977580	18698800	10635770	105841310
G_2	6224196	21811140	38101980	20183720	20361650	11843990	118526676
G_3	6142170	21815490	38012872	20204070	21075650	11986400	119236652
Standard
	y10 - 1190.5498+	y7 - 891.4017+	y6 - 763.3431+	y5 - 616.2747+	y4 - 517.2063+	b9 - 915.3877+
Replicate	Peak Area	Peak Area	Peak Area	Peak Area	Peak Area	Peak Area	Sum
A_1	1.66577e+06	4.28585e+06	5.08202e+06	3.4226e+06	2637109	2.38113e+06	1.94745e+07
A_2	1.6103e+06	3.79686e+06	4.60306e+06	3.0851e+06	2441721	2.09636e+06	17633401
A_3	2.10195e+06	5.06409e+06	6290463	4.22652e+06	3.264e+06	2.85045e+06	2.37975e+07
A_4	1.64286e+06	6.26794e+06	10538930	5610715	6.7196e+06	2.79646e+06	33576507
A_5	1.67912e+06	6.01447e+06	10526769	5581657	6.64573e+06	3.09814e+06	3.35459e+07
A_6	1.61327e+06	6079617	10042155	5444881	5.50638e+06	2685274	3.13716e+07
B_1	774590	3020062	4903837	2576604	2743866	1307631	1.53266e+07
B_2	846710	2951090	4973014	2640811	3108431	1392640	1.59127e+07
B_3	779272	2752185	4797182	2548044	3074420	1393768	1.53449e+07
C_1	643199	2494242	4065220	2180705	2325147	1119874	12828387
C_2	674479	2245745	4309648	2229955	2659277	1284273	1.34034e+07
C_3	700329	2597669	4376776	2304919	2371171	1189512	13540376
D_1	910115	3474959	5830890	2960825	3275538	1553759	1.80061e+07
D_2	979972	3557001	5989356	3069420	3517079	1720130	1.8833e+07
D_3	1054904	3975473	6511694	3397425	3758111	1713175	20410782
E_1	236703	684028	1022558	631708	762710	333326	3.67103e+06
E_2	254020	740907	1.17408e+06	667286	893842	367106	4.09724e+06
E_3	211783	585626	857276	537273	682639	296686	3.17128e+06
F_1	159705	470868	711094	479520	520000	250261	2.59145e+06
F_2	159097	446879	738479	460460	546307	238017	2.58924e+06
F_3	169219	481728	775971	497460	540308	273089	2.73778e+06
G_1	453324	1652150	2806738	1507772	1555275	741315	8.71657e+06
G_2	512860	1857015	3080493	1604204	1865285	863825	9.78368e+06
G_3	499916	1843093	3198766	1661308	1736927	845463	9.78547e+06
IGF-II
GIVEECCFR
Native sample
	y7 - 999.4023+	y6 - 900.3338+	y5 - 771.2913+	y4 - 642.2487+	y3 - 482.2180+	b3 - 270.1812+			IGF-II
Replicate	Peak Area	Peak Area	Peak Area	Peak Area	Peak Area	Peak Area	Sum			A_1	A_2	A_3	A_4	A_5	A_6	B_1	B_2	B_3	C_1	C_2	C_3	D_1	D_2	D_3	E_1	E_2	E_3	F_1	F_2	F_2	G_1	G_2	G_3			QPrEST Conc.		For A4-A6
A_1	511513	1.42503e+06	2.52506e+06	1.90823e+06	1267935	849140	8.4869e+06		Ratio	0.652233	0.663052	0.622067	0.646741	0.665632	0.603086	0.744339	0.770827	0.683202	0.873429	0.82758	0.837578	0.554021	0.577259	0.592469	0.702623	0.737504	0.702411	0.820546	0.810025	0.935277	0.49521	0.475175	0.424109			3	fmol/µL	2.5	fmol/µL
A_2	474659	1.5243e+06	2.58155e+06	1.96783e+06	1.32198e+06	920017	8.79034e+06		Conc. Dil. sample	1.9567	1.98916	1.55517	1.61685	1.66408	1.80926	2.23302	2.31248	2.04961	2.62029	2.48274	2.51274	1.66206	1.73178	1.77741	2.10787	2.21251	2.10723	2.46164	2.43007	2.80583	1.48563	1.42552	1.27233	fmol/µL		Dilution
A_3	480294	1.43932e+06	2.4276e+06	1.96244e+06	1.28535e+06	861813	8.45681e+06		Conc. Sample	354.162	360.037	281.485	292.651	301.199	327.476	404.176	418.559	370.979	474.272	449.376	454.805	300.833	313.451	321.711	381.524	400.464	381.409	445.557	439.843	507.856	268.899	258.02	230.291	fmol/µL		181
A_4	590874	1870543	3.21661e+06	2.65682e+06	2.00271e+06	1.18814e+06	1.15257e+07		Conc. Sample	2675.34	2719.72	2126.34	2210.68	2275.25	2473.75	3053.15	3161.8	2802.37	3582.65	3394.59	3435.6	2272.49	2367.81	2430.2	2882.03	3025.11	2881.17	3365.73	3322.58	3836.34	2031.26	1949.08	1739.62	ng/mL		IGF 1 MW	7554
A_5	601113	1935065	3.09085e+06	2.60619e+06	1.6682e+06	1.08929e+06	1.09907e+07
A_6	594431	1.79709e+06	3020343	2.53738e+06	1.74829e+06	1281583	1.09791e+07
B_1	507354	1.66547e+06	2.75919e+06	2128453	1.48447e+06	1.01852e+06	9.56346e+06
B_2	502117	1.50079e+06	2.49298e+06	1.97076e+06	1.31807e+06	864004	8.64872e+06
B_3	517697	1.58203e+06	2.60028e+06	2.0813e+06	1.31715e+06	863054	8.96151e+06
C_1	568182	1848506	2986516	2.37139e+06	1.74869e+06	1192147	10715430
C_2	468454	1.54777e+06	2.56793e+06	2.16476e+06	1.50806e+06	983130	9.24011e+06
C_3	615536	1.68521e+06	2.82796e+06	2158542	1.75432e+06	1.11914e+06	1.01607e+07
D_1	327034	1.02509e+06	1.8366e+06	1.45528e+06	935796	721711	6.30151e+06
D_2	432856	1.12597e+06	1.73623e+06	1498867	1.03222e+06	715887	6.54203e+06
D_3	380644	1.08888e+06	1.76127e+06	1.33894e+06	949696	688382	6.20781e+06
E_1	853291	2.09286e+06	2661298	2.07419e+06	1.0257e+06	940719	9.64806e+06
E_2	732736	2.00544e+06	2.76516e+06	2.14613e+06	944884	993690	9.58804e+06
E_3	800153	1.99678e+06	2.51091e+06	1.90256e+06	950633	890182	9.05122e+06
F_1	793080	2.30901e+06	3.15643e+06	2367368	1.02268e+06	1.05704e+06	1.07056e+07
F_2	875553	2.1957e+06	3.0063e+06	2.41695e+06	1113452	1.06558e+06	1.06735e+07
F_3	813353	2692968	3660759	2590920	1.13528e+06	1.2803e+06	1.21736e+07
G_1	352216	1.08762e+06	1.95253e+06	1.37005e+06	1.04416e+06	746280	6.55286e+06
G_2	371004	1.29434e+06	2.0326e+06	1.63732e+06	1.02953e+06	819332	7.18414e+06
G_3	280342	834654	1.45496e+06	1.34101e+06	784308	622370	5.31765e+06
Standard
	y7 - 1009.4105+	y6 - 910.3421+	y5 - 781.2995+	y4 - 652.2569+	y3 - 492.2263+	b3 - 270.1812+
Replicate	Peak Area	Peak Area	Peak Area	Peak Area	Peak Area	Peak Area	Sum
A_1	670930	2353472	3.97558e+06	3.19049e+06	1.63092e+06	1190676	1.30121e+07
A_2	605350	2347097	3981663	3273090	1837235	1.21295e+06	1.32574e+07
A_3	750382	2.42211e+06	4.21203e+06	3.30965e+06	1.66478e+06	1.23574e+06	13594695
A_4	866222	3073567	5268415	4310194	2.37482e+06	1.92797e+06	17821188
A_5	876750	2.92855e+06	5.06335e+06	3953462	2.08536e+06	1.60421e+06	1.65117e+07
A_6	841751	3.07349e+06	5.56529e+06	4405567	2.45127e+06	1.86752e+06	1.82049e+07
B_1	691090	2.31524e+06	3817215	3.05351e+06	1.62059e+06	1.35061e+06	1.28483e+07
B_2	567700	2.06387e+06	3443869	2.73062e+06	1.36351e+06	1.05048e+06	1.122e+07
B_3	683674	2363907	3942386	3.23253e+06	1.71495e+06	1.17948e+06	1.31169e+07
C_1	588482	2.19078e+06	3.73294e+06	3086265	1.60012e+06	1.06965e+06	1.22682e+07
C_2	599374	2003209	3269423	2.74777e+06	1467602	1.07784e+06	11165214
C_3	620483	2260508	3.41475e+06	3000090	1.58151e+06	1.25373e+06	1.21311e+07
D_1	556687	2.08272e+06	3.57492e+06	2.71799e+06	1.42988e+06	1.01194e+06	1.13741e+07
D_2	681955	2.14375e+06	3.49707e+06	2686867	1.31174e+06	1.01155e+06	1.13329e+07
D_3	567362	1.93935e+06	3.12964e+06	2.56804e+06	1.3385e+06	934989	10477873
E_1	1.1478e+06	3.13194e+06	4.09111e+06	2897920	1.29165e+06	1.17107e+06	13731488
E_2	1089425	3024374	3.50031e+06	2.8089e+06	1.37176e+06	1.2059e+06	1.30007e+07
E_3	1093747	2.97028e+06	3.78806e+06	2.73427e+06	1.17987e+06	1.1197e+06	1.28859e+07
F_1	1.1247e+06	3.04955e+06	3.43801e+06	2.793e+06	1.3426e+06	1.29907e+06	1.30469e+07
F_2	1.0687e+06	3.02886e+06	3.71244e+06	2.82347e+06	1.33705e+06	1206271	1.31768e+07
F_3	1.14379e+06	2.73289e+06	3.49386e+06	2622437	1626569	1396460	1.3016e+07
G_1	674340	2.44321e+06	4046095	3.30544e+06	1.62167e+06	1.14174e+06	1.32325e+07
G_2	738803	2.71491e+06	4636303	3.70053e+06	1.96183e+06	1366566	1.51189e+07
G_3	623443	2.27881e+06	3.84756e+06	3012516	1.64927e+06	1.12679e+06	1.25384e+07
IGFBP-3
ETEYGPCR
Native sample
	y5 - 652.2872+	y4 - 489.2238+	y2 - 335.1496+						IGFBP-3
Replicate	Peak Area	Peak Area	Peak Area				Sum			A_1	A_2	A_3	A_4	A_5	A_6	B_1	B_2	B_3	C_1	C_2	C_3	D_1	D_2	D_3	E_1	E_2	E_3	F_1	F_2	F_2	G_1	G_2	G_3			QPrEST Conc.		For A4-A6
A_1	238790	1427412	44995.4				1.7112e+06		Ratio	1.16146	1.06565	1.4278	0.567813	0.959973	0.859395	0.610899	1.12383	0.640498	1.81834	2.30603	1.55401	1.45913	0.997872	1.01519	1.02725	0.827968	1.01291	1.38911	1.24867	1.2101	6.61553	4.97132	6.03101			2	fmol/µL	2.5	fmol/µL
A_2	368944	1167465	14766.4				1.55118e+06		Conc. Dil. sample	2.32293	2.13131	2.85559	1.41953	2.39993	2.14849	1.2218	2.24766	1.281	3.63668	4.61206	3.10802	2.91827	1.99574	2.03038	2.05451	1.65594	2.02582	2.77823	2.49733	2.42019	13.2311	9.94264	12.062	fmol/µL		Dilution
A_3	252393	1572572	71456				1.89642e+06		Conc. Sample	420.45	385.767	0	256.935	434.388	388.876	221.145	406.826	231.86	658.24	834.782	562.551	528.206	361.23	367.499	371.865	299.724	366.674	502.859	452.018	438.055	2394.82	1799.62	2183.23	fmol/µL		181
A_4	142235	1.45128e+06	63142.3				1.65665e+06		Conc. Sample	7564.31	6940.33	0	4622.53	7815.07	6996.27	3978.63	7319.21	4171.4	11842.4	15018.6	10120.9	9502.96	6498.89	6611.67	6690.23	5392.34	6596.83	9046.94	8132.25	7881.04	43085.2	32376.9	39278.4	ng/mL		IGF 1 MW	17991
A_5	240887	2.61675e+06	56630.5				2.91427e+06
A_6	137009	2327117	0				2.46413e+06
B_1	274898	918826	0				1.19372e+06
B_2	344410	1731989	230449				2.30685e+06
B_3	154394	1137178	33147.6				1.32472e+06
C_1	314559	2.5321e+06	84882.4				2.93154e+06
C_2	214215	3.1879e+06	253556				3.65567e+06
C_3	279532	2.24133e+06	313198				2.83406e+06
D_1	478534	739313	99464.3				1.31731e+06
D_2	242728	480462	0				723190
D_3	216529	625561	0				842090
E_1	492087	1.78854e+06	0				2.28063e+06
E_2	614772	1.70223e+06	81828.5				2.39883e+06
E_3	670659	1.6288e+06	246976				2.54644e+06
F_1	940220	2.22645e+06	0				3.16667e+06
F_2	660681	2.65024e+06	39851.1				3.35078e+06
F_3	584933	2164699	541979				3.29161e+06
G_1	688378	5.87455e+06	411386				6.97431e+06
G_2	845620	5.14825e+06	616901				6610768
G_3	925341	5389999	218385				6.53372e+06
Standard
	y5 - 662.2954+	y4 - 499.2321+	y2 - 345.1579+
Replicate	Peak Area	Peak Area	Peak Area				Sum
A_1	158385	1265227	49699.6				1.47331e+06
A_2	178425	1223572	53612.7				1.45561e+06
A_3	187772	1058451	81992.7				1.32822e+06
A_4	359427	2.35122e+06	206958				2.91761e+06
A_5	402488	2466233	167060				3.03578e+06
A_6	419151	2.22425e+06	223878				2.86728e+06
B_1	257430	1524271	172345				1.95405e+06
B_2	306994	1583692	161982				2.05267e+06
B_3	354580	1595362	118324				2.06827e+06
C_1	280093	1.20542e+06	126698				1.61221e+06
C_2	143495	1.36744e+06	74331.7				1.58527e+06
C_3	176483	1.58907e+06	58157.9				1.82371e+06
D_1	178089	706957	17757.4				902803
D_2	161163	549719	13849.9				724732
D_3	112274	709684	7531.97				829490
E_1	481411	1.64875e+06	89966.1				2.22012e+06
E_2	568753	2.21217e+06	116335				2.89726e+06
E_3	492056	1.92158e+06	100346				2.51398e+06
F_1	463669	1.75769e+06	58281.2				2.27964e+06
F_2	601196	2010184	72101.9				2.68348e+06
F_3	631905	1986153	102067				2.72013e+06
G_1	139940	898895	15398.9				1.05423e+06
G_2	187192	1.07728e+06	65309.4				1.32978e+06
G_3	163880	888792	30683.8				1.08336e+06
IGFBP-5
FVGGAENTAHPR, 419,2108
Native sample
	y6 - 695.3583+	y5 - 581.3154+	y4 - 480.2677+	y3 - 409.2306+	b2 - 247.1441+				IGFBP-5
Replicate	Peak Area	Peak Area	Peak Area	Peak Area	Peak Area		Sum			A_1	A_2	A_3	A_4	A_5	A_6	B_1	B_2	B_3	C_1	C_2	C_3	D_1	D_2	D_3	E_1	E_2	E_3	F_1	F_2	F_2	G_1	G_2	G_3			QPrEST Conc.
A_1	67787	369511	69961.7	83942.2	81516.9		672719		Ratio	0.114857	0.134459	0.0699951	0.0867764	0.081085	0.0968743	0.198948	0.0879881	0.181363	0.111091	0.0711578	0.129566	0.175349	0.0834233	0.264568	0.0953075	0.132376	0.139905	0.12218	0.156667	0.141127	1.10623	0.60756	0.767765			1	fmol/µL
A_2	130217	584831	100698	127211	107534		1.05049e+06		Conc. Dil. sample	0.114857	0.134459	0.0699951	0.0867764	0.081085	0.0968743	0.198948	0.0879881	0.181363	0.111091	0.0711578	0.129566	0.175349	0.0834233	0.264568	0.0953075	0.132376	0.139905	0.12218	0.156667	0.141127	1.10623	0.60756	0.767765	fmol/µL		Dilution
A_3	100190	360268	80312	124890	96818.7		762478		Conc. Sample	20.789	24.337	12.6691	15.7065	14.6764	17.5343	36.0095	15.9258	32.8266	20.1075	12.8796	23.4514	31.7382	15.0996	47.8868	17.2507	23.9601	25.3228	22.1145	28.3567	25.544	200.228	109.968	138.966	fmol/µL		181
A_4	0	0	0	0	77195.9		77195.9		Conc. Sample	630.178	737.728	384.039	476.112	444.885	531.516	1091.56	482.76	995.073	609.519	390.418	710.881	962.08	457.715	1451.59	522.919	726.302	767.609	670.357	859.578	774.314	6069.53	3333.47	4212.46	ng/mL		IGF 1 MW	30313
A_5	0	0	0	1939.8	74247.1		76186.9
A_6	0	0	2361.53	0	86735.2		89096.7
B_1	0	0	23793.4	44897.2	74671.1		143362
B_2	0	0	8557.98	33664.4	36035.3		78257.7
B_3	0	0	7625.85	51103.5	98038.6		156768
C_1	0	0	10307.1	17984.3	56026.7		84318.1
C_2	0	0	1699.4	3828.36	67082.4		72610.2
C_3	0	0	17100.1	37812.7	82606.1		137519
D_1	26055	45959.4	1792.57	491147	10755.7		575710
D_2	42206.1	27990.8	26807.2	483960	28882.4		609846
D_3	0	0	5166.38	133909	0		139075
E_1	44131.2	399748	0	13573.5	119377		576830
E_2	72836.7	565730	19633.2	12411.2	147282		817893
E_3	0	581517	15181.9	26991.6	105208		728899
F_1	91524.6	622974	68809.5	109213	91808		984328
F_2	47218	551668	85444.8	21289.3	105451		811071
F_3	101248	539335	29558	48560.6	85242.6		803944
G_1	872446	830234	884666	1.3554e+06	594038		4.53678e+06
G_2	859408	739536	809987	1.26273e+06	820326		4.49198e+06
G_3	0	103351	137241	420635	51371.7		712598
Standard
	y6 - 705.3666+	y5 - 591.3237+	y4 - 490.2760+	y3 - 419.2389+	b2 - 247.1441+
Replicate	Peak Area	Peak Area	Peak Area	Peak Area	Peak Area		Sum
A_1	1.25365e+06	1.09898e+06	1.6752e+06	1.18108e+06	648124		5.85703e+06
A_2	1776280	1.16819e+06	2630038	1.28554e+06	952699		7.81275e+06
A_3	2.39351e+06	1.98953e+06	2.99774e+06	2.43222e+06	1.08032e+06		10893313
A_4	0	228318	185792	95289	380196		889596
A_5	0	234262	200915	84344.7	420070		939592
A_6	8392.23	238834	145947	100763	425778		919714
B_1	11299.7	188843	122331	31583.1	366543		720600
B_2	0	248659	121331	98606.2	420817		889413
B_3	0	204639	104768	79490.3	475492		864390
C_1	0	156839	78627.9	45817.3	477715		758999
C_2	0	194777	115694	75677.5	634263		1.02041e+06
C_3	0	227390	116761	68500.7	648734		1.06138e+06
D_1	786900	699405	893342	619331	284239		3.28322e+06
D_2	1793306	1278299	1992110	1433782	812761		7.31026e+06
D_3	0	136332	111247	50888.8	227202		525670
E_1	1.40219e+06	919315	1.44553e+06	1.40331e+06	881959		6.05231e+06
E_2	1.53406e+06	1121706	1361111	1.46806e+06	693617		6.17855e+06
E_3	1.17848e+06	817966	1.29811e+06	1.05828e+06	857125		5.20996e+06
F_1	2293633	1.39277e+06	2.04211e+06	1.54698e+06	780919		8.0564e+06
F_2	1150876	935743	1.2311e+06	1.17112e+06	688200		5.17704e+06
F_3	1.34934e+06	871243	1.21775e+06	1.53221e+06	726070		5.6966e+06
G_1	994344	709270	1125472	818866	453149		4.1011e+06
G_2	1879747	1211814	2078218	1367080	856622		7.39348e+06
G_3	0	139507	134106	97374.1	557159		928146
