# Supplementary material for: Quantitative and Selective Analysis of Feline Growth Related Proteins Using Parallel Reaction Monitoring High Resolution Mass Spectrometry
Source: PLoS One. 2016 Dec 1;11(12):e0167138. doi: 10.1371/journal.pone.0167138 (PMC5132254; doi:10.1371/journal.pone.0167138)
Supplement: S3 File — The control sample was prepared by two different analysts, and analyzed in duplicate experiments. All individual measurements resulted in values well within the specified range of 396–596 ng/mL. (XLSX) [file pone.0167138.s004.xlsx]

## Sheet: Sheet1
IGF-I
GPETLCGAELVDALQFVCGDR
Native sample
	y10 - 1180.5415+	y7 - 881.3934+	y6 - 753.3348+	y5 - 606.2664+	y4 - 507.1980+	b9 - 915.3877+			IGF-I
Replicate	Peak Area	Peak Area	Peak Area	Peak Area	Peak Area	Peak Area	Sum			Hum_IGF-I standard, Sample A, run 1	Hum_IGF-I standard, Sample A, run 2	Hum_IGF-I standard, Sample B, run 1	Hum_IGF-I standard, Sample B, run2		NEPTune conc
Hum_IGF-I standard, Sample A, run 1	322374	916522	918732		714221	321971	3.19382e+06		Ratio	0.500976	0.491919	0.542084	0.52999		0.5889	fmol/µL
Hum_IGF-I standard, Sample A, run 2	348126	925095	953198		670119	366225	3.26276e+06		Conc. Dil. sample	0.295024	0.289691	0.319233	0.312111	fmol/µL
Hum_IGF-I standard, Sample B, run 1	166678	546116	875568		471452	264860	2.32467e+06		Conc. Sample	53.3994	52.4341	57.7812	56.4921	fmol/µL	IGF 1 MW
Hum_IGF-I standard, Sample B, run2	165407	517302	773913		416498	225678	2.0988e+06		Conc. Sample	408.452	401.069	441.968	432.108	ng/mL	7649
															Dilution
															181
Standard
	y10 - 1190.5498+	y7 - 891.4017+	y6 - 763.3431+	y5 - 616.2747+	y4 - 517.2063+	b9 - 915.3877+
Replicate	Peak Area	Peak Area	Peak Area	Peak Area	Peak Area	Peak Area	Sum
Hum_IGF-I standard, Sample A, run 1	500135	2.11298e+06	2.33331e+06		870183	558589	6.3752e+06
Hum_IGF-I standard, Sample A, run 2	583863	2.17015e+06	2291296		969324	618084	6.63272e+06
Hum_IGF-I standard, Sample B, run 1	354705	1.28421e+06	1.40187e+06		832195	415419	4.2884e+06
Hum_IGF-I standard, Sample B, run2	317604	1.26662e+06	1.25042e+06		775944	349479	3.96007e+06
The same control serum sample was prepared by Analysts A and B, and each sample was analyzed twice applying the PRM-based MS-method.

## Sheet: Sheet2
			Sample_F_160114	331198	918323	1317289	1.02492e+06	722887	597628			y7 - 999.4023+	y6 - 900.3338+	y5 - 771.2913+	y4 - 642.2487+	y3 - 482.2180+	b3 - 270.1812+
				y7 - 1009.4105+	y6 - 910.3421+	y5 - 781.2995+	y4 - 652.2569+	y3 - 492.2263+	b3 - 270.1812+		Sample_F_160114	331196	916896	1236592	1023643	723078	632581
			Sample_F_160114	214311	769666	1.1785e+06	787100	412707	410196		Sample_F_160114	214307	769660	1178490	787094	402509	404082

## Sheet: Sheet3
						y7 - 999.4023+	y6 - 900.3338+	y5 - 771.2913+	y4 - 642.2487+	y3 - 482.2180+	b3 - 270.1812+
					Replicate	Peak Area	Peak Area	Peak Area	Peak Area	Peak Area	Peak Area
					Library	3.79105e+06	7.61385e+06	6.26389e+06	3.90047e+06	1.40429e+06	1.43843e+06					y7 - 1009.4105+	y6 - 910.3421+	y5 - 781.2995+	y4 - 652.2569+	y3 - 492.2263+	b3 - 270.1812+
					150323_QPrESTmix3	0	106101	103590	41860.7	0	0				Replicate	Peak Area	Peak Area	Peak Area	Peak Area	Peak Area	Peak Area
					146A_IGFA_Ziptip_150428	4464502	7356002	6033012	3569052	1343221	1646197				Library	5.69806e+06	1.14439e+07	9.41482e+06	5.86253e+06	2.11069e+06	2.16201e+06
					146A_150901	1.01778e+06	2.53796e+06	3234957	2.19573e+06	978969	1.0013e+06	1.09667e+07
					146B_150901	907055	2.36191e+06	3.01001e+06	1.83079e+06	1.12012e+06	957704	1.01876e+07
					162B_150901	1.16402e+06	2.57023e+06	3.31897e+06	2.33576e+06	1.31832e+06	1.44281e+06	1.21501e+07			136A_1_ZipTip	576376	1.664e+06	2.06419e+06	1.46867e+06	565679	624955	6.96387e+06
					142A_1_150901162601	1.34695e+06	3758302	4.84927e+06	4002285	1.82298e+06	1.53492e+06	1.73147e+07			136A_2_ZipTip	611926	1.74037e+06	2.41277e+06	1.44462e+06	797799	654127	7.66162e+06
					142A_2_150901174034	1.60264e+06	3.67568e+06	4.44073e+06	3183835	1.82778e+06	1.9181e+06	1.66488e+07			136A_3_ZipTip	739726	1.7606e+06	2.05242e+06	1.73176e+06	535062	731339	7.55091e+06
					142A_3_150901185516	1.63041e+06	3.76726e+06	4638065	3.37958e+06	2.00193e+06	2126560	1.75438e+07			136B_1	598282	1.91126e+06	2313480	1.8519e+06	745099	865248	8.28527e+06
					142B_1_150901200939	973876	2.31947e+06	2862921	2.00848e+06	1.37762e+06	1.36142e+06	1.09038e+07			136B_2	486158	1.96029e+06	1.9639e+06	1.45976e+06	862331	759149	7.49159e+06
					142B_2_150901212355	1.24936e+06	2.72774e+06	3.76387e+06	2703162	1.35776e+06	1.4993e+06	1.33012e+07			136B_3	761109	2.16703e+06	2.58035e+06	1.8837e+06	724149	826389	8.94273e+06
					142B_3_150901223814	816095	1942992	2.47406e+06	2.0499e+06	1.00246e+06	1.01894e+06	9304439			127A_1	462137	1119073	1.44096e+06	1.03288e+06	552500	648192	5.25574e+06
															127A_2	442619	1.37239e+06	1.61563e+06	1411886	575310	526209	5.94405e+06
															127A_3	362338	897113	1176273	892486	592431	653024	4.57366e+06
															127B_1	0	0	0	0	0	181120	181120
						y7 - 1009.4105+	y6 - 910.3421+	y5 - 781.2995+	y4 - 652.2569+	y3 - 492.2263+	b3 - 270.1812+				127B_2	0	0	4061.39	3567.26	0	176858	184487
					Replicate	Peak Area	Peak Area	Peak Area	Peak Area	Peak Area	Peak Area				127B_3	0	0	0	0	0	145143	145143
					Library	5.69806e+06	1.14439e+07	9.41482e+06	5.86253e+06	2.11069e+06	2.16201e+06	3.6692e+07
					150323_QPrESTmix3	0	16079171	13328947	7.28386e+06	0	0	3.6692e+07
					146A_IGFA_Ziptip_150428	1008080	2407162	1920472	1302814	423204	558688	7.62042e+06
					146A_150901	333567	1.27266e+06	1.28688e+06	978840	532382	685282	5.08961e+06
					146B_150901	384203	1.25689e+06	1508267	996893	757928	761245	5.66543e+06
					162B_150901	629170	1.77724e+06	2.36756e+06	1564968	849949	1.17733e+06	8.36622e+06
					142A_1_150901162601	723888	1995059	2.72203e+06	2.29184e+06	886676	995407	9.6149e+06
					142A_2_150901174034	686121	1.84773e+06	2469103	1.8191e+06	646537	1.25101e+06	8.7196e+06
					142A_3_150901185516	692628	2.0285e+06	2.60909e+06	2.21409e+06	831221	1.18816e+06	9.5637e+06
					142B_1_150901200939	638476	1.84543e+06	2.71977e+06	1.92939e+06	919593	1195299	9.24796e+06
					142B_2_150901212355	862596	1.9508e+06	2.5274e+06	1.85735e+06	938628	1.13128e+06	9.26805e+06
					142B_3_150901223814	654512	1842867	2.3633e+06	1713859	878667	951983	8.40518e+06
